# Supplementary material for: Energy Costs of 37 Physical Activities in Chinese Children and Adolescents Aged 9–17 Years with Obesity
Source: Nutrients. 2024 Nov 20;16(22):3966. doi: 10.3390/nu16223966 (PMC11597109; doi:10.3390/nu16223966)
Supplement: Supplementary file 1 [file nutrients-16-03966-s001.zip]

Archive with 1 entries (1 files):
- nutrients-3318123-supplementary.pdf
